# Supplementary material for: Impact of COVID-19 Pandemic on Bronchiolitis Epidemiology in Greece
Source: Medicina (Kaunas). 2025 Sep 25;61(10):1746. doi: 10.3390/medicina61101746 (PMC12566346; doi:10.3390/medicina61101746)
Supplement: Supplementary file 1 [file medicina-61-01746-s001.zip]

Archive with 1 entries (1 files):
- medicina-3837684-supplementary.pdf
